# Supplementary material for: Multiple defense is an effective antipredator strategy in dinoflagellates
Source: ISME Commun. 2025 Feb 14;5(1):ycaf029. doi: 10.1093/ismeco/ycaf029 (PMC11894931; doi:10.1093/ismeco/ycaf029)
Supplement: Data_(2-5-2025)_ycaf029 [file data_(2-5-2025)_ycaf029.xlsx]

## Sheet: Description1
Column names	Definition	Unit	Standard name
Strain	Alexandrium catenella strains (HTS, MTS, and LTS)		Strain
Predator Concentration	Grazer number (0, 10, 20, 40, and 80)	cop L-1	Predation
Growth Rate	Net growth rate	d-1	Growth_Rate
Toxin Content	Total cellular toxin content	fmol cell-1	Toxin_Content
Toxin Content by Volume	Total cellular toxin content by the cell volume	amol µm-3	Toxin_Volume
stxA4/refer gene	Relative gene expression level of the stxA4 gene compared to the reference gene (lbp)		RGE_stxA4
cyc/refer gene	Relative gene expression level of the cyc gene compared to the reference gene (lbp)		RGE_cyc
Growth Rate (μ-g)	Growth rate without grazing	d-1	Growth_Rate
Defense Benefit	Benefit associated with defense	d-1	Benefit

## Sheet: Data1
Strain	Predation	Growth_Rate	Toxin_Content	Toxin_Volume	RGE_stxA4	RGE_cyc	Growth_Rate(u-g)	Benefit
HTS	0	0.264496	30.1867	1.26074	1	1	0.264496	nd
HTS	0	0.27342	33.2968	1.39063	1	1	0.27342	nd
HTS	0	0.282646	30.8385	1.28796	1	1	0.282646	nd
HTS	0	0.238492	nd	nd	nd	nd	0.238492	nd
HTS	0	0.323055	nd	nd	nd	nd	0.323055	nd
HTS	10	0.274302	191.742	8.00805	0.723006	1.25931	0.28	0.2
HTS	10	0.208846	232.84	9.72448	0.483326	1.26548	0.22	0.1
HTS	10	0.256873	150.645	6.29163	0.957074	1.03024	0.27	0.1
HTS	10	0.226669	nd	nd	nd	nd	0.24	0.1
HTS	10	0.199856	nd	nd	nd	nd	0.21	0
HTS	20	0.22017	200.001	8.35299	1.80724	0.752843	0.26	0.2
HTS	20	0.162185	183.761	7.67471	1.72421	0.922166	0.21	0.1
HTS	20	0.200893	220.356	9.2031	1.49255	0.668466	0.24	0.2
HTS	20	0.164842	nd	nd	nd	nd	0.21	0.2
HTS	20	0.135222	nd	nd	nd	nd	0.18	0.1
HTS	40	0.142376	228.267	9.53349	2.01041	0.644889	0.19	0.2
HTS	40	0.210631	277.435	11.587	2.01507	0.671876	0.26	0.2
HTS	40	0.147058	213.08	8.8992	1.43368	0.857864	0.2	0.2
HTS	40	0.167985	nd	nd	nd	nd	0.22	0.2
HTS	40	0.132719	nd	nd	nd	nd	0.18	0.1
HTS	80	0.11215	226.323	9.45231	2.73524	0.8058	0.21	0.4
HTS	80	0.121853	228.024	9.52334	1.72475	0.560012	0.22	0.4
HTS	80	0.0594411	227.173	9.48782	1.28682	0.784703	0.16	0.3
HTS	80	-0.0203996	nd	nd	nd	nd	0.08	0.3
HTS	80	-0.0552623	nd	nd	nd	nd	0.04	0.1
MTS	0	0.220954	20.1623	0.855636	1	1	0.220954	nd
MTS	0	0.187188	20.6815	0.877672	1	1	0.187188	nd
MTS	0	0.157267	19.1588	0.813052	1	1	0.157267	nd
MTS	0	0.189646	nd	nd	nd	nd	0.189646	nd
MTS	0	0.0868175	nd	nd	nd	nd	0.0868175	nd
MTS	10	0.359054	14.129	1.18428	1.44079	4.0579	0.359054	0.2
MTS	10	0.364979	13.039	1.09292	0.387835	2.75851	0.364979	0.2
MTS	10	0.382058	9.97725	0.836283	1.40712	6.49113	0.382058	0.2
MTS	10	0.323328	nd	nd	nd	nd	0.323328	0.2
MTS	10	0.414679	nd	nd	nd	nd	0.414679	0.3
MTS	20	0.399239	9.42837	0.846308	0.0820828	4.93239	0.399239	0.3
MTS	20	0.338436	12.0575	1.0823	0.0731996	0.365859	0.338436	0.2
MTS	20	0.348212	10.5728	0.949036	1.88383	7.12773	0.348212	0.3
MTS	20	0.358072	nd	nd	nd	nd	0.358072	0.3
MTS	20	0.402498	nd	nd	nd	nd	0.402498	0.3
MTS	40	0.302488	9.81408	0.994755	0.348052	1.2186	0.302488	0.2
MTS	40	0.197205	6.37543	0.646213	0.76286	1.18029	0.197205	0.1
MTS	40	0.354899	6.01058	0.609233	0.518464	3.20768	0.354899	0.3
MTS	40	0.493665	nd	nd	nd	nd	0.493665	0.4
MTS	40	0.430234	nd	nd	nd	nd	0.430234	0.4
MTS	80	0.406021	16.2792	1.5831	0.010531	1.69928	0.406021	0.5
MTS	80	0.391581	4.09337	0.398067	0.70493	0.601701	0.391581	0.5
MTS	80	0.338552	15.5775	1.51486	0.944455	0.950502	0.338552	0.5
MTS	80	0.278322	nd	nd	nd	nd	0.278322	0.4
MTS	80	0.254493	nd	nd	nd	nd	0.254493	0.4
LTS	0	0.175954	4.51983	0.166608	1	1	0.175954	0
LTS	0	0.0905545	4.71357	0.173749	1	1	0.0905545	0
LTS	0	0.152172	4.6167	0.170179	1	1	0.152172	0
LTS	0	0.106589	nd	nd	nd	nd	0.106589	0
LTS	0	0.177936	nd	nd	nd	nd	0.177936	0
LTS	10	0.170818	1.79817	0.0662835	0.574832	0.563212	0.170818	0
LTS	10	0.153262	2.3773	0.0876309	1.33489	1.07328	0.153262	0
LTS	10	-0.0181431	2.0877	0.0769559	0.271241	0.725147	-0.0181431	0
LTS	10	0.132916	nd	nd	nd	nd	0.132916	0
LTS	10	0.202173	nd	nd	nd	nd	0.202173	0
LTS	20	0.161019	2.05239	0.0756543	0.300443	0.622424	0.161019	0
LTS	20	-0.00280408	2.21104	0.0815022	0.427755	1.5655	-0.00280408	0
LTS	20	0.0608616	2.1317	0.0785778	0.095921	0.500755	0.0608616	0
LTS	20	0.118402	nd	nd	nd	nd	0.118402	0
LTS	20	-0.0103665	nd	nd	nd	nd	-0.0103665	0
LTS	40	0.00793672	2.34661	0.0864996	0.373524	0.45393	0.00793672	0
LTS	40	-0.0182578	2.43891	0.0899021	0.28479	1.35997	-0.0182578	0
LTS	40	-0.0604396	2.3928	0.0882023	0.0372655	0.543852	-0.0604396	0
LTS	40	0.075297	nd	nd	nd	nd	0.075297	0
LTS	40	0.160153	nd	nd	nd	nd	0.160153	0
LTS	80	-0.128926	1.48137	0.0546056	0.0340614	0.472974	-0.128926	0
LTS	80	-0.0378863	2.20524	0.0812887	0.926093	1.52077	-0.0378863	0
LTS	80	-0.199326	1.8433	0.0679469	0.0556825	0.438958	-0.199326	0
LTS	80	-0.204991	nd	nd	nd	nd	-0.204991	0
LTS	80	-0.129838	nd	nd	nd	nd	-0.129838	0

## Sheet: Description2 (cell size)
Column names	Definition	Unit	Name in data
Strain	Alexandrium catenella strains (HTS, MTS, and LTS)		Strain
Predator Concentration	Grazer number (0, 10, 20, 40, and 80)	cop L-1	Predation
Cell Size	Total cellular toxin content by the cell volume	µm	Cell_size

## Sheet: Data2 (cell size)
Strain	Predation	Cell_size
HTS	0	30.6
HTS	0	31
HTS	0	31.3
HTS	0	31.3
HTS	0	31.3
HTS	0	31.5
HTS	0	31.8
HTS	0	31.9
HTS	0	32
HTS	0	32.1
HTS	0	32.1
HTS	0	32.2
HTS	0	32.2
HTS	0	32.2
HTS	0	32.4
HTS	0	32.5
HTS	0	32.6
HTS	0	32.6
HTS	0	32.8
HTS	0	33
HTS	0	33
HTS	0	33.1
HTS	0	33.1
HTS	0	33.3
HTS	0	33.4
HTS	0	33.4
HTS	0	33.6
HTS	0	33.6
HTS	0	33.6
HTS	0	33.6
HTS	0	33.7
HTS	0	33.8
HTS	0	33.8
HTS	0	33.8
HTS	0	33.8
HTS	0	33.9
HTS	0	34
HTS	0	34.1
HTS	0	34.1
HTS	0	34.2
HTS	0	34.2
HTS	0	34.2
HTS	0	34.3
HTS	0	34.5
HTS	0	34.5
HTS	0	34.5
HTS	0	34.6
HTS	0	34.6
HTS	0	34.6
HTS	0	34.7
HTS	0	34.7
HTS	0	34.7
HTS	0	34.7
HTS	0	34.9
HTS	0	34.9
HTS	0	35
HTS	0	35
HTS	0	35.3
HTS	0	35.3
HTS	0	35.3
HTS	0	35.3
HTS	0	35.4
HTS	0	35.4
HTS	0	35.4
HTS	0	35.4
HTS	0	35.4
HTS	0	35.5
HTS	0	35.5
HTS	0	35.6
HTS	0	35.6
HTS	0	35.6
HTS	0	35.7
HTS	0	35.7
HTS	0	35.8
HTS	0	35.8
HTS	0	35.9
HTS	0	35.9
HTS	0	35.9
HTS	0	36
HTS	0	36
HTS	0	36.1
HTS	0	36.1
HTS	0	36.1
HTS	0	36.2
HTS	0	36.2
HTS	0	36.2
HTS	0	36.2
HTS	0	36.2
HTS	0	36.2
HTS	0	36.3
HTS	0	36.4
HTS	0	36.4
HTS	0	36.6
HTS	0	36.6
HTS	0	36.6
HTS	0	36.7
HTS	0	36.7
HTS	0	36.7
HTS	0	36.7
HTS	0	36.7
HTS	0	36.8
HTS	0	36.8
HTS	0	36.8
HTS	0	36.9
HTS	0	37.1
HTS	0	37.1
HTS	0	37.2
HTS	0	37.2
HTS	0	37.4
HTS	0	37.4
HTS	0	37.5
HTS	0	37.5
HTS	0	37.5
HTS	0	37.6
HTS	0	37.6
HTS	0	37.6
HTS	0	37.8
HTS	0	38
HTS	0	38.1
HTS	0	38.2
HTS	0	38.2
HTS	0	38.2
HTS	0	38.6
HTS	0	38.7
HTS	0	38.9
HTS	0	39
HTS	0	39.2
HTS	0	39.4
HTS	0	39.4
HTS	0	39.4
HTS	0	40.5
HTS	0	41.1
HTS	0
HTS	0
HTS	0
HTS	0
HTS	0
HTS	0
HTS	0
HTS	0
HTS	0
HTS	10	30.7
HTS	10	30.9
HTS	10	31
HTS	10	31.4
HTS	10	31.4
HTS	10	31.8
HTS	10	31.9
HTS	10	32.1
HTS	10	32.1
HTS	10	32.3
HTS	10	32.3
HTS	10	32.4
HTS	10	32.6
HTS	10	32.8
HTS	10	32.8
HTS	10	32.8
HTS	10	32.9
HTS	10	33
HTS	10	33.1
HTS	10	33.2
HTS	10	33.3
HTS	10	33.3
HTS	10	33.3
HTS	10	33.3
HTS	10	33.3
HTS	10	33.3
HTS	10	33.6
HTS	10	33.8
HTS	10	33.8
HTS	10	33.8
HTS	10	33.8
HTS	10	34
HTS	10	34
HTS	10	34.1
HTS	10	34.2
HTS	10	34.2
HTS	10	34.2
HTS	10	34.2
HTS	10	34.3
HTS	10	34.4
HTS	10	34.5
HTS	10	34.6
HTS	10	34.6
HTS	10	34.6
HTS	10	34.7
HTS	10	34.8
HTS	10	34.8
HTS	10	34.9
HTS	10	35
HTS	10	35
HTS	10	35.2
HTS	10	35.3
HTS	10	35.3
HTS	10	35.3
HTS	10	35.5
HTS	10	35.7
HTS	10	35.8
HTS	10	35.8
HTS	10	36
HTS	10	36.1
HTS	10	36.2
HTS	10	36.2
HTS	10	36.4
HTS	10	36.4
HTS	10	36.4
HTS	10	36.4
HTS	10	36.5
HTS	10	36.6
HTS	10	36.7
HTS	10	36.9
HTS	10	36.9
HTS	10	36.9
HTS	10	37.1
HTS	10	37.1
HTS	10	37.2
HTS	10	37.2
HTS	10	37.3
HTS	10	37.5
HTS	10	37.6
HTS	10	37.7
HTS	10	37.9
HTS	10	38.3
HTS	10	38.4
HTS	10	38.4
HTS	10	38.7
HTS	10	38.8
HTS	10	38.8
HTS	10	38.8
HTS	10	38.9
HTS	10	39.2
HTS	10	39.5
HTS	10	39.6
HTS	10	39.6
HTS	10	39.8
HTS	10	40
HTS	10	40.3
HTS	10	40.9
HTS	10	41.1
HTS	10	41.7
HTS	10	42
HTS	10
HTS	10
HTS	10
HTS	10
HTS	10
HTS	10
HTS	10
HTS	20	29.8
HTS	20	30.8
HTS	20	31.3
HTS	20	31.3
HTS	20	31.3
HTS	20	31.7
HTS	20	31.7
HTS	20	31.8
HTS	20	32
HTS	20	32
HTS	20	32.1
HTS	20	32.3
HTS	20	32.4
HTS	20	32.4
HTS	20	32.5
HTS	20	32.6
HTS	20	32.6
HTS	20	32.7
HTS	20	32.7
HTS	20	33.2
HTS	20	33.4
HTS	20	33.4
HTS	20	33.6
HTS	20	33.7
HTS	20	33.8
HTS	20	33.9
HTS	20	33.9
HTS	20	34
HTS	20	34
HTS	20	34.2
HTS	20	34.2
HTS	20	34.2
HTS	20	34.3
HTS	20	34.4
HTS	20	34.4
HTS	20	34.4
HTS	20	34.4
HTS	20	34.5
HTS	20	34.6
HTS	20	34.7
HTS	20	34.7
HTS	20	34.8
HTS	20	34.8
HTS	20	34.8
HTS	20	34.9
HTS	20	35.1
HTS	20	35.1
HTS	20	35.1
HTS	20	35.1
HTS	20	35.3
HTS	20	35.4
HTS	20	35.4
HTS	20	35.5
HTS	20	35.5
HTS	20	35.6
HTS	20	35.6
HTS	20	35.8
HTS	20	35.8
HTS	20	35.8
HTS	20	35.9
HTS	20	35.9
HTS	20	36
HTS	20	36.2
HTS	20	36.2
HTS	20	36.4
HTS	20	36.7
HTS	20	36.7
HTS	20	36.8
HTS	20	36.9
HTS	20	36.9
HTS	20	36.9
HTS	20	37.1
HTS	20	37.1
HTS	20	37.2
HTS	20	37.3
HTS	20	37.7
HTS	20	37.9
HTS	20	37.9
HTS	20	37.9
HTS	20	38.1
HTS	20	38.1
HTS	20	38.1
HTS	20	38.1
HTS	20	38.2
HTS	20	38.2
HTS	20	38.4
HTS	20	38.5
HTS	20	39
HTS	20	39
HTS	20	39.1
HTS	20	39.6
HTS	20	39.9
HTS	20	40.2
HTS	20	40.2
HTS	20	40.3
HTS	20	40.5
HTS	20	41.1
HTS	20	41.4
HTS	20	41.7
HTS	20	42.9
HTS	20	43.3
HTS	20	43.4
HTS	20
HTS	20
HTS	20
HTS	20
HTS	20
HTS	20
HTS	20
HTS	20
HTS	40	30.5
HTS	40	30.7
HTS	40	30.8
HTS	40	30.9
HTS	40	31
HTS	40	31
HTS	40	31.1
HTS	40	32
HTS	40	32.4
HTS	40	32.5
HTS	40	32.6
HTS	40	32.6
HTS	40	32.8
HTS	40	32.9
HTS	40	33
HTS	40	33.8
HTS	40	34
HTS	40	34.1
HTS	40	34.3
HTS	40	34.3
HTS	40	34.3
HTS	40	34.8
HTS	40	35.1
HTS	40	35.1
HTS	40	35.1
HTS	40	35.1
HTS	40	35.1
HTS	40	35.2
HTS	40	35.2
HTS	40	35.4
HTS	40	35.4
HTS	40	35.4
HTS	40	35.6
HTS	40	35.9
HTS	40	35.9
HTS	40	36
HTS	40	36
HTS	40	36
HTS	40	36
HTS	40	36
HTS	40	36.1
HTS	40	36.2
HTS	40	36.2
HTS	40	36.3
HTS	40	36.3
HTS	40	36.3
HTS	40	36.4
HTS	40	36.4
HTS	40	36.5
HTS	40	36.5
HTS	40	36.5
HTS	40	36.5
HTS	40	36.7
HTS	40	36.8
HTS	40	36.8
HTS	40	36.8
HTS	40	37
HTS	40	37
HTS	40	37
HTS	40	37
HTS	40	37.3
HTS	40	37.4
HTS	40	37.5
HTS	40	37.5
HTS	40	37.6
HTS	40	37.6
HTS	40	37.6
HTS	40	37.7
HTS	40	37.7
HTS	40	37.8
HTS	40	37.9
HTS	40	38
HTS	40	38.1
HTS	40	38.1
HTS	40	38.1
HTS	40	38.2
HTS	40	38.2
HTS	40	38.3
HTS	40	38.4
HTS	40	38.4
HTS	40	38.5
HTS	40	38.6
HTS	40	38.7
HTS	40	38.8
HTS	40	38.8
HTS	40	38.8
HTS	40	38.9
HTS	40	39.2
HTS	40	39.3
HTS	40	39.5
HTS	40	39.5
HTS	40	39.7
HTS	40	39.7
HTS	40	39.7
HTS	40	39.9
HTS	40	39.9
HTS	40	40.5
HTS	40	41.2
HTS	40	41.6
HTS	40	42
HTS	40	42.5
HTS	40	42.5
HTS	40	43.3
HTS	40
HTS	40
HTS	40
HTS	40
HTS	40
HTS	80	29.6
HTS	80	30
HTS	80	30.5
HTS	80	30.8
HTS	80	30.8
HTS	80	30.8
HTS	80	30.9
HTS	80	30.9
HTS	80	31.1
HTS	80	31.6
HTS	80	31.9
HTS	80	32.2
HTS	80	32.3
HTS	80	32.3
HTS	80	32.9
HTS	80	32.9
HTS	80	33
HTS	80	33
HTS	80	33.1
HTS	80	33.1
HTS	80	33.2
HTS	80	33.2
HTS	80	33.3
HTS	80	33.4
HTS	80	33.6
HTS	80	33.8
HTS	80	33.9
HTS	80	34
HTS	80	34
HTS	80	34.1
HTS	80	34.2
HTS	80	34.3
HTS	80	34.3
HTS	80	34.5
HTS	80	34.6
HTS	80	34.6
HTS	80	34.6
HTS	80	34.8
HTS	80	34.9
HTS	80	34.9
HTS	80	34.9
HTS	80	34.9
HTS	80	34.9
HTS	80	35
HTS	80	35.1
HTS	80	35.2
HTS	80	35.3
HTS	80	35.5
HTS	80	35.5
HTS	80	35.5
HTS	80	35.8
HTS	80	35.9
HTS	80	36
HTS	80	36.1
HTS	80	36.1
HTS	80	36.2
HTS	80	36.2
HTS	80	36.3
HTS	80	36.3
HTS	80	36.4
HTS	80	36.5
HTS	80	36.5
HTS	80	36.6
HTS	80	36.6
HTS	80	36.7
HTS	80	36.7
HTS	80	36.8
HTS	80	36.9
HTS	80	37.1
HTS	80	37.2
HTS	80	37.3
HTS	80	37.4
HTS	80	37.5
HTS	80	37.6
HTS	80	37.6
HTS	80	37.7
HTS	80	37.9
HTS	80	37.9
HTS	80	38
HTS	80	38
HTS	80	38.1
HTS	80	38.2
HTS	80	38.2
HTS	80	38.3
HTS	80	38.4
HTS	80	38.4
HTS	80	38.5
HTS	80	38.5
HTS	80	38.5
HTS	80	38.6
HTS	80	38.7
HTS	80	38.7
HTS	80	39
HTS	80	39.1
HTS	80	39.1
HTS	80	39.1
HTS	80	39.3
HTS	80	39.5
HTS	80	39.8
HTS	80	40
HTS	80	40.9
HTS	80	41.8
HTS	80	41.9
HTS	80	42
HTS	80
HTS	80
HTS	80
HTS	80
HTS	80
MTS	0	29
MTS	0	29.3
MTS	0	29.9
MTS	0	30.5
MTS	0	30.7
MTS	0	31.1
MTS	0	31.2
MTS	0	31.3
MTS	0	31.7
MTS	0	31.8
MTS	0	31.8
MTS	0	32.2
MTS	0	32.2
MTS	0	32.3
MTS	0	32.3
MTS	0	32.3
MTS	0	32.5
MTS	0	32.7
MTS	0	32.7
MTS	0	32.9
MTS	0	33
MTS	0	33.1
MTS	0	33.2
MTS	0	33.2
MTS	0	33.3
MTS	0	33.4
MTS	0	33.4
MTS	0	33.4
MTS	0	33.5
MTS	0	33.6
MTS	0	33.6
MTS	0	33.6
MTS	0	33.6
MTS	0	33.6
MTS	0	33.7
MTS	0	33.7
MTS	0	33.7
MTS	0	33.7
MTS	0	33.8
MTS	0	33.9
MTS	0	33.9
MTS	0	33.9
MTS	0	34
MTS	0	34
MTS	0	34.1
MTS	0	34.1
MTS	0	34.1
MTS	0	34.1
MTS	0	34.1
MTS	0	34.2
MTS	0	34.2
MTS	0	34.3
MTS	0	34.3
MTS	0	34.4
MTS	0	34.5
MTS	0	34.5
MTS	0	34.5
MTS	0	34.7
MTS	0	34.7
MTS	0	34.7
MTS	0	34.8
MTS	0	34.8
MTS	0	34.9
MTS	0	35
MTS	0	35
MTS	0	35.1
MTS	0	35.1
MTS	0	35.1
MTS	0	35.2
MTS	0	35.2
MTS	0	35.2
MTS	0	35.4
MTS	0	35.4
MTS	0	35.4
MTS	0	35.5
MTS	0	35.6
MTS	0	35.7
MTS	0	35.7
MTS	0	35.8
MTS	0	35.8
MTS	0	35.8
MTS	0	35.9
MTS	0	35.9
MTS	0	35.9
MTS	0	35.9
MTS	0	36
MTS	0	36
MTS	0	36.1
MTS	0	36.1
MTS	0	36.2
MTS	0	36.2
MTS	0	36.2
MTS	0	36.3
MTS	0	36.4
MTS	0	36.5
MTS	0	36.5
MTS	0	36.5
MTS	0	36.7
MTS	0	36.9
MTS	0	37
MTS	0	37.1
MTS	0	37.1
MTS	0	37.2
MTS	0	37.2
MTS	0	37.3
MTS	0	37.3
MTS	0	37.4
MTS	0	37.4
MTS	0	37.4
MTS	0	37.5
MTS	0	37.5
MTS	0	37.6
MTS	0	37.7
MTS	0	37.7
MTS	0	37.7
MTS	0	37.8
MTS	0	37.8
MTS	0	37.8
MTS	0	37.8
MTS	0	37.9
MTS	0	38.2
MTS	0	38.3
MTS	0	38.3
MTS	0	38.6
MTS	0	38.9
MTS	0	39
MTS	0	39.4
MTS	0	39.6
MTS	0	39.8
MTS	0	39.8
MTS	0	39.9
MTS	0	40
MTS	0	40.3
MTS	0	40.9
MTS	0	41.2
MTS	0	41.7
MTS	0	42
MTS	0	42.3
MTS	0	42.6
MTS	0	42.8
MTS	0	45.8
MTS	10	22.6
MTS	10	22.6
MTS	10	22.7
MTS	10	22.8
MTS	10	23.5
MTS	10	23.9
MTS	10	24
MTS	10	24.3
MTS	10	24.6
MTS	10	24.9
MTS	10	24.9
MTS	10	25.1
MTS	10	25.1
MTS	10	25.2
MTS	10	25.3
MTS	10	25.5
MTS	10	25.5
MTS	10	25.8
MTS	10	25.8
MTS	10	26
MTS	10	26
MTS	10	26.2
MTS	10	26.3
MTS	10	26.3
MTS	10	26.4
MTS	10	26.4
MTS	10	26.6
MTS	10	26.7
MTS	10	26.7
MTS	10	26.7
MTS	10	26.7
MTS	10	26.8
MTS	10	26.8
MTS	10	26.9
MTS	10	26.9
MTS	10	27
MTS	10	27
MTS	10	27
MTS	10	27.1
MTS	10	27.2
MTS	10	27.2
MTS	10	27.2
MTS	10	27.3
MTS	10	27.3
MTS	10	27.4
MTS	10	27.4
MTS	10	27.5
MTS	10	27.5
MTS	10	27.5
MTS	10	27.5
MTS	10	27.5
MTS	10	27.7
MTS	10	27.7
MTS	10	27.8
MTS	10	27.8
MTS	10	27.8
MTS	10	27.8
MTS	10	28
MTS	10	28
MTS	10	28.2
MTS	10	28.2
MTS	10	28.2
MTS	10	28.2
MTS	10	28.3
MTS	10	28.3
MTS	10	28.3
MTS	10	28.3
MTS	10	28.4
MTS	10	28.6
MTS	10	28.6
MTS	10	28.6
MTS	10	28.8
MTS	10	28.9
MTS	10	29
MTS	10	29
MTS	10	29.2
MTS	10	29.2
MTS	10	29.3
MTS	10	29.4
MTS	10	29.4
MTS	10	29.6
MTS	10	29.7
MTS	10	29.9
MTS	10	30
MTS	10	30.2
MTS	10	30.3
MTS	10	30.5
MTS	10	30.8
MTS	10	31
MTS	10	31.1
MTS	10	31.1
MTS	10	31.2
MTS	10	31.4
MTS	10	31.8
MTS	10	32
MTS	10	32
MTS	10	32.3
MTS	10	32.4
MTS	10	32.7
MTS	10	33.1
MTS	10	34.3
MTS	10	34.5
MTS	10	35.1
MTS	10	36.5
MTS	10	38.7
MTS	10	39.4
MTS	10	42.1
MTS	20	21.9
MTS	20	23.2
MTS	20	23.6
MTS	20	23.7
MTS	20	24
MTS	20	24.3
MTS	20	24.3
MTS	20	24.3
MTS	20	24.4
MTS	20	24.4
MTS	20	24.6
MTS	20	24.6
MTS	20	24.8
MTS	20	24.9
MTS	20	24.9
MTS	20	25
MTS	20	25.2
MTS	20	25.2
MTS	20	25.3
MTS	20	25.5
MTS	20	25.6
MTS	20	25.6
MTS	20	25.7
MTS	20	25.7
MTS	20	25.7
MTS	20	25.8
MTS	20	25.8
MTS	20	25.9
MTS	20	26
MTS	20	26.1
MTS	20	26.2
MTS	20	26.3
MTS	20	26.3
MTS	20	26.4
MTS	20	26.4
MTS	20	26.5
MTS	20	26.5
MTS	20	26.6
MTS	20	26.6
MTS	20	26.6
MTS	20	26.7
MTS	20	26.9
MTS	20	26.9
MTS	20	26.9
MTS	20	26.9
MTS	20	27.1
MTS	20	27.2
MTS	20	27.2
MTS	20	27.2
MTS	20	27.3
MTS	20	27.4
MTS	20	27.4
MTS	20	27.5
MTS	20	27.6
MTS	20	27.6
MTS	20	27.6
MTS	20	27.6
MTS	20	27.6
MTS	20	27.7
MTS	20	27.8
MTS	20	27.8
MTS	20	27.9
MTS	20	27.9
MTS	20	27.9
MTS	20	27.9
MTS	20	28
MTS	20	28
MTS	20	28.1
MTS	20	28.1
MTS	20	28.2
MTS	20	28.2
MTS	20	28.3
MTS	20	28.3
MTS	20	28.5
MTS	20	28.5
MTS	20	28.5
MTS	20	28.5
MTS	20	28.6
MTS	20	28.6
MTS	20	28.7
MTS	20	28.7
MTS	20	28.7
MTS	20	28.7
MTS	20	29
MTS	20	29
MTS	20	29.2
MTS	20	29.2
MTS	20	29.3
MTS	20	29.6
MTS	20	29.8
MTS	20	29.8
MTS	20	30
MTS	20	30.1
MTS	20	30.2
MTS	20	30.3
MTS	20	30.8
MTS	20	31.3
MTS	20	31.3
MTS	20	31.4
MTS	20	32.2
MTS	20	32.8
MTS	20	33
MTS	20	33
MTS	20	33.5
MTS	20	34.1
MTS	20	39
MTS	20	40.4
MTS	20
MTS	20
MTS	20
MTS	40	21.1
MTS	40	21.4
MTS	40	22.1
MTS	40	22.2
MTS	40	22.5
MTS	40	22.9
MTS	40	23.1
MTS	40	23.3
MTS	40	23.3
MTS	40	23.4
MTS	40	23.5
MTS	40	23.6
MTS	40	23.7
MTS	40	23.7
MTS	40	23.9
MTS	40	24
MTS	40	24.1
MTS	40	24.1
MTS	40	24.2
MTS	40	24.2
MTS	40	24.3
MTS	40	24.4
MTS	40	24.6
MTS	40	24.6
MTS	40	24.8
MTS	40	24.8
MTS	40	24.8
MTS	40	24.8
MTS	40	24.9
MTS	40	25.1
MTS	40	25.1
MTS	40	25.2
MTS	40	25.3
MTS	40	25.3
MTS	40	25.4
MTS	40	25.4
MTS	40	25.5
MTS	40	25.5
MTS	40	25.6
MTS	40	25.6
MTS	40	25.7
MTS	40	25.7
MTS	40	25.7
MTS	40	25.8
MTS	40	25.9
MTS	40	25.9
MTS	40	26
MTS	40	26
MTS	40	26.1
MTS	40	26.1
MTS	40	26.2
MTS	40	26.2
MTS	40	26.2
MTS	40	26.5
MTS	40	26.5
MTS	40	26.5
MTS	40	26.5
MTS	40	26.6
MTS	40	26.7
MTS	40	26.7
MTS	40	26.8
MTS	40	26.8
MTS	40	26.9
MTS	40	26.9
MTS	40	27
MTS	40	27
MTS	40	27.1
MTS	40	27.2
MTS	40	27.2
MTS	40	27.2
MTS	40	27.2
MTS	40	27.4
MTS	40	27.6
MTS	40	27.7
MTS	40	27.8
MTS	40	27.8
MTS	40	27.8
MTS	40	27.8
MTS	40	27.9
MTS	40	28
MTS	40	28.1
MTS	40	28.1
MTS	40	28.1
MTS	40	28.3
MTS	40	28.3
MTS	40	28.3
MTS	40	28.3
MTS	40	28.4
MTS	40	28.7
MTS	40	28.9
MTS	40	29
MTS	40	29
MTS	40	29.1
MTS	40	29.3
MTS	40	29.5
MTS	40	29.6
MTS	40	29.6
MTS	40	29.7
MTS	40	30.1
MTS	40	30.5
MTS	40	30.5
MTS	40	30.6
MTS	40	31.9
MTS	40	32.5
MTS	40	32.5
MTS	40	33.4
MTS	40	33.4
MTS	40	33.8
MTS	80	21.3
MTS	80	23.1
MTS	80	23.3
MTS	80	23.4
MTS	80	23.4
MTS	80	23.5
MTS	80	23.6
MTS	80	23.6
MTS	80	23.6
MTS	80	23.6
MTS	80	23.7
MTS	80	23.9
MTS	80	24
MTS	80	24.2
MTS	80	24.2
MTS	80	24.2
MTS	80	24.3
MTS	80	24.3
MTS	80	24.3
MTS	80	24.4
MTS	80	24.4
MTS	80	24.5
MTS	80	24.6
MTS	80	24.6
MTS	80	24.7
MTS	80	24.7
MTS	80	24.7
MTS	80	24.9
MTS	80	24.9
MTS	80	24.9
MTS	80	25.1
MTS	80	25.1
MTS	80	25.3
MTS	80	25.3
MTS	80	25.3
MTS	80	25.3
MTS	80	25.3
MTS	80	25.5
MTS	80	25.5
MTS	80	25.5
MTS	80	25.6
MTS	80	25.8
MTS	80	25.9
MTS	80	26
MTS	80	26.1
MTS	80	26.1
MTS	80	26.1
MTS	80	26.2
MTS	80	26.2
MTS	80	26.2
MTS	80	26.4
MTS	80	26.4
MTS	80	26.5
MTS	80	26.6
MTS	80	26.6
MTS	80	26.7
MTS	80	26.8
MTS	80	26.9
MTS	80	27
MTS	80	27.1
MTS	80	27.1
MTS	80	27.1
MTS	80	27.1
MTS	80	27.1
MTS	80	27.1
MTS	80	27.3
MTS	80	27.3
MTS	80	27.3
MTS	80	27.4
MTS	80	27.4
MTS	80	27.4
MTS	80	27.5
MTS	80	27.5
MTS	80	27.5
MTS	80	27.6
MTS	80	27.6
MTS	80	27.7
MTS	80	27.7
MTS	80	27.9
MTS	80	28.1
MTS	80	28.2
MTS	80	28.4
MTS	80	28.4
MTS	80	28.4
MTS	80	28.5
MTS	80	28.6
MTS	80	28.8
MTS	80	28.8
MTS	80	28.8
MTS	80	28.9
MTS	80	29
MTS	80	29
MTS	80	29
MTS	80	29.1
MTS	80	29.2
MTS	80	29.6
MTS	80	29.7
MTS	80	30.4
MTS	80	30.4
MTS	80	30.4
MTS	80	31.4
MTS	80	31.4
MTS	80	31.7
MTS	80	32
MTS	80	32.3
MTS	80	33
MTS	80	34.5
MTS	80	39.5
MTS	80	43.3
LTS	0	30.5
LTS	0	30.7
LTS	0	31.5
LTS	0	31.9
LTS	0	32.6
LTS	0	33
LTS	0	33.3
LTS	0	33.4
LTS	0	33.5
LTS	0	33.6
LTS	0	33.9
LTS	0	33.9
LTS	0	34
LTS	0	34.4
LTS	0	34.5
LTS	0	34.5
LTS	0	34.8
LTS	0	34.8
LTS	0	34.8
LTS	0	34.8
LTS	0	34.8
LTS	0	34.8
LTS	0	34.9
LTS	0	35
LTS	0	35
LTS	0	35
LTS	0	35
LTS	0	35.1
LTS	0	35.1
LTS	0	35.1
LTS	0	35.1
LTS	0	35.2
LTS	0	35.3
LTS	0	35.3
LTS	0	35.4
LTS	0	35.4
LTS	0	35.6
LTS	0	35.7
LTS	0	35.7
LTS	0	35.8
LTS	0	35.8
LTS	0	35.8
LTS	0	36
LTS	0	36
LTS	0	36
LTS	0	36
LTS	0	36.1
LTS	0	36.2
LTS	0	36.3
LTS	0	36.4
LTS	0	36.4
LTS	0	36.5
LTS	0	36.5
LTS	0	36.6
LTS	0	36.6
LTS	0	36.6
LTS	0	36.7
LTS	0	36.7
LTS	0	36.7
LTS	0	36.8
LTS	0	36.8
LTS	0	36.8
LTS	0	36.8
LTS	0	37.1
LTS	0	37.2
LTS	0	37.2
LTS	0	37.2
LTS	0	37.2
LTS	0	37.3
LTS	0	37.4
LTS	0	37.4
LTS	0	37.4
LTS	0	37.4
LTS	0	37.6
LTS	0	37.6
LTS	0	37.7
LTS	0	37.8
LTS	0	37.9
LTS	0	38
LTS	0	38
LTS	0	38.1
LTS	0	38.3
LTS	0	38.3
LTS	0	38.5
LTS	0	38.7
LTS	0	38.8
LTS	0	38.8
LTS	0	38.9
LTS	0	39
LTS	0	39.2
LTS	0	39.3
LTS	0	39.4
LTS	0	39.4
LTS	0	39.4
LTS	0	39.5
LTS	0	39.6
LTS	0	39.6
LTS	0	39.7
LTS	0	40
LTS	0	40.1
LTS	0	40.3
LTS	0	40.5
LTS	0	40.5
LTS	0	40.6
LTS	0	40.7
LTS	0	41
LTS	0	41.2
LTS	0	41.2
LTS	0	41.3
LTS	0	41.3
LTS	0	41.5
LTS	0	41.6
LTS	0	42.1
LTS	0	42.9
LTS	0	43.1
LTS	0	43.9
LTS	0	44.6
LTS	0	44.6
LTS	0
LTS	0
LTS	0
LTS	0
LTS	0
LTS	0
LTS	0
LTS	0
LTS	0
LTS	0
LTS	0
LTS	0
LTS	0
LTS	0
LTS	0
LTS	0
LTS	0
LTS	0
LTS	0
LTS	0
LTS	0
LTS	0
LTS	0
LTS	10	30.9
LTS	10	32
LTS	10	32.1
LTS	10	32.2
LTS	10	32.2
LTS	10	32.3
LTS	10	32.7
LTS	10	32.7
LTS	10	32.9
LTS	10	32.9
LTS	10	32.9
LTS	10	33
LTS	10	33.2
LTS	10	33.3
LTS	10	33.4
LTS	10	33.5
LTS	10	33.6
LTS	10	33.6
LTS	10	33.7
LTS	10	33.8
LTS	10	33.8
LTS	10	34
LTS	10	34.1
LTS	10	34.1
LTS	10	34.3
LTS	10	34.3
LTS	10	34.6
LTS	10	34.6
LTS	10	34.7
LTS	10	34.8
LTS	10	34.8
LTS	10	34.8
LTS	10	34.8
LTS	10	34.9
LTS	10	35
LTS	10	35.2
LTS	10	35.2
LTS	10	35.2
LTS	10	35.3
LTS	10	35.3
LTS	10	35.3
LTS	10	35.3
LTS	10	35.3
LTS	10	35.4
LTS	10	35.4
LTS	10	35.7
LTS	10	35.8
LTS	10	35.8
LTS	10	35.8
LTS	10	35.9
LTS	10	36.1
LTS	10	36.1
LTS	10	36.1
LTS	10	36.2
LTS	10	36.2
LTS	10	36.3
LTS	10	36.4
LTS	10	36.4
LTS	10	36.5
LTS	10	36.7
LTS	10	36.8
LTS	10	37.1
LTS	10	37.2
LTS	10	37.2
LTS	10	37.3
LTS	10	37.4
LTS	10	37.5
LTS	10	37.6
LTS	10	37.7
LTS	10	37.7
LTS	10	37.8
LTS	10	37.9
LTS	10	37.9
LTS	10	38.4
LTS	10	38.4
LTS	10	38.4
LTS	10	38.4
LTS	10	38.5
LTS	10	38.7
LTS	10	38.8
LTS	10	38.9
LTS	10	39.1
LTS	10	39.1
LTS	10	39.4
LTS	10	39.4
LTS	10	39.4
LTS	10	39.4
LTS	10	39.5
LTS	10	39.7
LTS	10	39.9
LTS	10	40
LTS	10	40.1
LTS	10	40.1
LTS	10	40.4
LTS	10	40.4
LTS	10	41.1
LTS	10	41.6
LTS	10	41.8
LTS	10	42.1
LTS	10	42.7
LTS	10	43.7
LTS	10	44.4
LTS	10	45.1
LTS	10
LTS	10
LTS	10
LTS	10
LTS	20	32.1
LTS	20	32.2
LTS	20	32.7
LTS	20	33.2
LTS	20	33.6
LTS	20	33.6
LTS	20	33.7
LTS	20	34.3
LTS	20	34.5
LTS	20	34.5
LTS	20	34.6
LTS	20	34.6
LTS	20	34.8
LTS	20	34.8
LTS	20	34.9
LTS	20	34.9
LTS	20	35.1
LTS	20	35.1
LTS	20	35.3
LTS	20	35.3
LTS	20	35.4
LTS	20	35.5
LTS	20	35.5
LTS	20	35.9
LTS	20	36
LTS	20	36.1
LTS	20	36.1
LTS	20	36.2
LTS	20	36.4
LTS	20	36.4
LTS	20	36.4
LTS	20	36.5
LTS	20	36.5
LTS	20	36.6
LTS	20	36.6
LTS	20	36.7
LTS	20	36.8
LTS	20	36.9
LTS	20	37
LTS	20	37
LTS	20	37
LTS	20	37.1
LTS	20	37.1
LTS	20	37.2
LTS	20	37.4
LTS	20	37.4
LTS	20	37.4
LTS	20	37.5
LTS	20	37.5
LTS	20	37.6
LTS	20	37.6
LTS	20	37.8
LTS	20	37.8
LTS	20	37.9
LTS	20	37.9
LTS	20	37.9
LTS	20	37.9
LTS	20	37.9
LTS	20	38
LTS	20	38.1
LTS	20	38.1
LTS	20	38.2
LTS	20	38.2
LTS	20	38.5
LTS	20	38.7
LTS	20	38.8
LTS	20	38.8
LTS	20	39
LTS	20	39.1
LTS	20	39.1
LTS	20	39.2
LTS	20	39.4
LTS	20	39.5
LTS	20	39.5
LTS	20	39.6
LTS	20	39.6
LTS	20	39.7
LTS	20	39.7
LTS	20	39.8
LTS	20	39.9
LTS	20	39.9
LTS	20	40
LTS	20	40.1
LTS	20	40.1
LTS	20	40.1
LTS	20	40.1
LTS	20	40.1
LTS	20	40.2
LTS	20	40.6
LTS	20	40.6
LTS	20	40.7
LTS	20	40.8
LTS	20	40.9
LTS	20	40.9
LTS	20	41
LTS	20	41.1
LTS	20	41.1
LTS	20	41.3
LTS	20	41.6
LTS	20	41.6
LTS	20	41.8
LTS	20	41.9
LTS	20	42
LTS	20	42.1
LTS	20	42.3
LTS	20	42.6
LTS	20	43.1
LTS	20	43.1
LTS	20	43.3
LTS	20	44.4
LTS	40	31.1
LTS	40	31.3
LTS	40	31.6
LTS	40	32.2
LTS	40	32.7
LTS	40	32.8
LTS	40	32.9
LTS	40	33
LTS	40	33.1
LTS	40	33.2
LTS	40	33.5
LTS	40	33.8
LTS	40	33.9
LTS	40	33.9
LTS	40	34
LTS	40	34.3
LTS	40	34.4
LTS	40	34.6
LTS	40	34.6
LTS	40	34.7
LTS	40	34.8
LTS	40	34.8
LTS	40	34.9
LTS	40	35
LTS	40	35
LTS	40	35.2
LTS	40	35.5
LTS	40	35.5
LTS	40	35.6
LTS	40	35.6
LTS	40	35.6
LTS	40	35.6
LTS	40	35.7
LTS	40	35.7
LTS	40	35.7
LTS	40	35.7
LTS	40	35.8
LTS	40	35.8
LTS	40	35.8
LTS	40	35.9
LTS	40	35.9
LTS	40	36
LTS	40	36
LTS	40	36.1
LTS	40	36.1
LTS	40	36.1
LTS	40	36.2
LTS	40	36.3
LTS	40	36.5
LTS	40	36.5
LTS	40	36.6
LTS	40	36.6
LTS	40	36.8
LTS	40	36.8
LTS	40	36.9
LTS	40	37
LTS	40	37.1
LTS	40	37.1
LTS	40	37.2
LTS	40	37.3
LTS	40	37.3
LTS	40	37.3
LTS	40	37.5
LTS	40	37.5
LTS	40	37.6
LTS	40	37.6
LTS	40	37.6
LTS	40	37.6
LTS	40	37.6
LTS	40	37.6
LTS	40	37.7
LTS	40	37.7
LTS	40	37.7
LTS	40	37.7
LTS	40	37.8
LTS	40	37.8
LTS	40	37.9
LTS	40	38
LTS	40	38.1
LTS	40	38.1
LTS	40	38.1
LTS	40	38.3
LTS	40	38.3
LTS	40	38.5
LTS	40	38.6
LTS	40	38.8
LTS	40	38.8
LTS	40	39.2
LTS	40	39.2
LTS	40	39.4
LTS	40	39.6
LTS	40	39.7
LTS	40	39.9
LTS	40	40.3
LTS	40	41
LTS	40	41.3
LTS	40	41.5
LTS	40	41.9
LTS	40	42.9
LTS	40	43.1
LTS	40	43.2
LTS	40	43.3
LTS	40	44.4
LTS	40
LTS	40
LTS	40
LTS	40
LTS	40
LTS	80	32.3
LTS	80	33.3
LTS	80	33.4
LTS	80	33.8
LTS	80	34.2
LTS	80	34.2
LTS	80	34.3
LTS	80	34.4
LTS	80	34.6
LTS	80	34.7
LTS	80	34.8
LTS	80	34.9
LTS	80	35
LTS	80	35.1
LTS	80	35.2
LTS	80	35.2
LTS	80	35.3
LTS	80	35.4
LTS	80	35.6
LTS	80	35.7
LTS	80	35.7
LTS	80	35.8
LTS	80	35.8
LTS	80	35.8
LTS	80	35.9
LTS	80	35.9
LTS	80	35.9
LTS	80	36
LTS	80	36.2
LTS	80	36.3
LTS	80	36.3
LTS	80	36.3
LTS	80	36.4
LTS	80	36.4
LTS	80	36.5
LTS	80	36.5
LTS	80	36.6
LTS	80	36.6
LTS	80	36.6
LTS	80	36.7
LTS	80	36.7
LTS	80	36.9
LTS	80	37.1
LTS	80	37.1
LTS	80	37.2
LTS	80	37.2
LTS	80	37.3
LTS	80	37.3
LTS	80	37.6
LTS	80	37.7
LTS	80	37.9
LTS	80	37.9
LTS	80	37.9
LTS	80	38
LTS	80	38
LTS	80	38.1
LTS	80	38.1
LTS	80	38.1
LTS	80	38.1
LTS	80	38.2
LTS	80	38.2
LTS	80	38.3
LTS	80	38.4
LTS	80	38.6
LTS	80	38.8
LTS	80	38.8
LTS	80	38.9
LTS	80	38.9
LTS	80	38.9
LTS	80	38.9
LTS	80	39
LTS	80	39
LTS	80	39.1
LTS	80	39.1
LTS	80	39.1
LTS	80	39.3
LTS	80	39.4
LTS	80	39.4
LTS	80	39.6
LTS	80	39.7
LTS	80	39.7
LTS	80	39.8
LTS	80	39.8
LTS	80	39.9
LTS	80	40
LTS	80	40.3
LTS	80	40.3
LTS	80	40.5
LTS	80	40.5
LTS	80	40.6
LTS	80	40.7
LTS	80	40.7
LTS	80	40.8
LTS	80	40.9
LTS	80	40.9
LTS	80	41.3
LTS	80	41.3
LTS	80	41.3
LTS	80	42
LTS	80	42.1
LTS	80	42.3
LTS	80	42.7
LTS	80	44.5
LTS	80	44.6
LTS	80
LTS	80
LTS	80
LTS	80
LTS	80
